# Supplementary material for: Prescribing Patterns and Variations of Antibiotic Use for Children in Ambulatory Care: A Nationwide Study
Source: Antibiotics (Basel). 2022 Jan 31;11(2):189. doi: 10.3390/antibiotics11020189 (PMC8868088; doi:10.3390/antibiotics11020189)
Supplement: Supplementary file 1 [file antibiotics-11-00189-s001.zip]

Archive with 1 entries (1 files):
- antibiotics-1544847-supplementary.pdf
